# Supplementary material for: Safety, Tolerability, and Immunogenicity of aH5N1 Vaccine in Adults with and without Underlying Medical Conditions
Source: Vaccines (Basel). 2024 Apr 30;12(5):481. doi: 10.3390/vaccines12050481 (PMC11125740; doi:10.3390/vaccines12050481)
Supplement: Supplementary file 1 [file vaccines-12-00481-s001.zip]

Archive with 1 entries (1 files):
- vaccines-2931751-supplementary.pdf
